# Supplementary material for: Allocentric flocking
Source: Nat Commun. 2025 Oct 13;16:9051. doi: 10.1038/s41467-025-64676-5 (PMC12518777; doi:10.1038/s41467-025-64676-5)
Supplement: Supplementary file 20 — Supplementary Data 1 [file 41467_2025_64676_MOESM20_ESM.zip]

Archive with 12 entries (11 files):
- RevisionCodes/
- RevisionCodes/MainFlockingNeuralField.m
- RevisionCodes/MainFlockingNeuralFieldSwitch.m
- RevisionCodes/MainIndividualMovementNeuralField.m
- RevisionCodes/ReadMe.txt
- RevisionCodes/SamplerunCollectiveMovement.mat
- RevisionCodes/SamplerunCollectiveMovementSwitch.mat
- RevisionCodes/SamplerunIndividualMovement.mat
- RevisionCodes/simulateCollectiveFlockingNeuralField.m
- RevisionCodes/simulateCollectiveFlockingNeuralFieldAlloEgoSwitch.m
- RevisionCodes/simulateIndividualMovementNeuralField.asv
- RevisionCodes/simulateIndividualMovementNeuralField.m
